# Supplementary material for: PolyQ Tract Toxicity in SCA1 is Length Dependent in the Absence of CAG Repeat Interruption
Source: Front Cell Neurosci. 2018 Jul 31;12:200. doi: 10.3389/fncel.2018.00200 (PMC6080413; doi:10.3389/fncel.2018.00200)
Supplement: TABLE S1 — Frequency of each SCA1 clone sequence identified for the proband (II:3). ATXN1 CAG repeats were PCR amplified, cloned and sequenced. Mean allele sizes are 30 repeats and 38 repeats. [file Data_Sheet_1.zip]

Archive with 36 entries (25 files):
- Figure 3/
- Figure 3/Panel B/
- Figure 3/Panel B/9966_74147_NoFam_SCA1_E03.png
- __MACOSX/
- __MACOSX/Figure 3/
- __MACOSX/Figure 3/Panel B/
- __MACOSX/Figure 3/Panel B/._9966_74147_NoFam_SCA1_E03.png
- Figure 3/Panel B/65 Repeats Interrupted 1.png
- __MACOSX/Figure 3/Panel B/._65 Repeats Interrupted 1.png
- Figure 3/Panel B/65 Repeats Interrupted 2.png
- __MACOSX/Figure 3/Panel B/._65 Repeats Interrupted 2.png
- __MACOSX/Figure 3/._Panel B
- Figure 3/Panel D/
- Figure 3/Panel D/48 Repeats Interrupted.png
- __MACOSX/Figure 3/Panel D/
- __MACOSX/Figure 3/Panel D/._48 Repeats Interrupted.png
- __MACOSX/Figure 3/._Panel D
- Figure 3/Panel C/
- Figure 3/Panel C/71 Repeats Interrupted.png
- __MACOSX/Figure 3/Panel C/
- __MACOSX/Figure 3/Panel C/._71 Repeats Interrupted.png
- Figure 3/Panel C/83 Repeats Interrupted.png
- __MACOSX/Figure 3/Panel C/._83 Repeats Interrupted.png
- __MACOSX/Figure 3/._Panel C
- Figure 3/Panel A/
- Figure 3/Panel A/41 Repeats Interrupted.png
- __MACOSX/Figure 3/Panel A/
- __MACOSX/Figure 3/Panel A/._41 Repeats Interrupted.png
- Figure 3/Panel A/41 Repeats Uninterrupted.png
- __MACOSX/Figure 3/Panel A/._41 Repeats Uninterrupted.png
- Figure 3/Panel A/40 Repeats Uninterrupted.png
- __MACOSX/Figure 3/Panel A/._40 Repeats Uninterrupted.png
- Figure 3/Panel A/40 Repeats Interrupted.png
- __MACOSX/Figure 3/Panel A/._40 Repeats Interrupted.png
- __MACOSX/Figure 3/._Panel A
- __MACOSX/._Figure 3
